# Supplementary material for: Genome-wide burden of deleterious coding variants increased in schizophrenia
Source: Nat Commun. 2015 Jul 9;6:7501. doi: 10.1038/ncomms8501 (PMC4499856; doi:10.1038/ncomms8501)
Supplement: Supplementary Data 1 — Genes including set-unique deleterious variants. List of genes including at least one set-unique deleterious variant in cases or controls; the number of deleterious set-unique SNVs observed in them; the number of individuals carrying at least one such variant; and the fisher exact P-value of case/control difference (cases n=1,002, controls n=931). [file ncomms8501-s2.xlsx]

## Sheet: Supplementary_Data_1
Supplementary Data 1 | Genes including set-unique deleterious variants
GeneName	count_case	count_snps_case	count_control	count_snps_control	fisher
OBSCN	20	16	16	12	0.737308
DNAH17	16	8	10	9	0.332249
ERCC5	12	2	1	1	0.00357481
TG	12	10	2	2	0.0134352
MUC16	12	4	6	5	0.241434
TIE1	11	6	0	0	0.00102076
SCN10A	11	4	1	1	0.00658714
CMYA5	11	7	3	4	0.058794
ABCA13	11	9	4	4	0.120759
DNAH8	11	8	4	3	0.120759
WDR96	11	3	4	3	0.120759
KLKB1	10	5	0	0	0.00202563
COL15A1	10	3	1	1	0.0120743
GANC	10	4	1	1	0.0120743
SLC26A11	10	1	1	1	0.0120743
CDH23	10	7	2	1	0.0395103
PDZD2	10	6	2	2	0.0395103
SYNE1	10	9	18	11	0.090124
DENND3	10	2	3	3	0.0940279
MIS18BP1	10	2	3	2	0.0940279
DNAH5	10	4	5	6	0.30482
TTN	10	6	7	5	0.631545
EVPL	9	6	0	0	0.00402251
UBAP2	9	7	0	0	0.00402251
ERCC6	9	3	1	1	0.0219945
LAMA4	9	7	2	2	0.0666351
TACC2	9	6	2	1	0.0666351
HMCN1	9	6	3	3	0.148009
WDFY4	9	4	3	3	0.148009
ANK2	9	6	4	3	0.269468
COL6A6	9	8	4	4	0.269468
ZAN	9	7	4	4	0.269468
NEB	9	10	12	11	0.511522
XIRP1	9	4	6	6	0.60954
MACF1	9	4	11	7	0.654388
MYO18B	9	5	7	4	0.804935
ADAM30	8	2	0	0	0.00799369
BRPF3	8	2	0	0	0.00799369
CASP5	8	4	0	0	0.00799369
CPXM2	8	5	0	0	0.00799369
DOCK9	8	1	0	0	0.00799369
MOCS2	8	2	0	0	0.00799369
PRR16	8	2	0	0	0.00799369
ATP1A4	8	4	1	1	0.0397631
C9orf84	8	3	1	1	0.0397631
CHTF18	8	3	1	1	0.0397631
PXDNL	8	4	1	1	0.0397631
SSPO	8	4	1	1	0.0397631
EHBP1L1	8	3	2	1	0.110838
KIF17	8	3	2	1	0.110838
DNAH9	8	6	3	3	0.228712
PCNT	8	4	3	3	0.228712
PKP4	8	2	4	4	0.390117
ANKAR	7	2	0	0	0.0158972
CENPT	7	2	0	0	0.0158972
COL11A1	7	3	0	0	0.0158972
ERN1	7	2	0	0	0.0158972
FOXRED1	7	1	0	0	0.0158972
FYCO1	7	3	0	0	0.0158972
ROBO2	7	4	0	0	0.0158972
TEKT2	7	2	0	0	0.0158972
TRIM66	7	2	0	0	0.0158972
CSMD2	7	4	1	1	0.0712219
FRMPD1	7	4	1	1	0.0712219
ITIH5	7	3	1	1	0.0712219
MLL3	7	3	1	1	0.0712219
CASC1	7	1	2	2	0.181327
FAT1	7	5	2	2	0.181327
FER1L6	7	5	2	2	0.181327
GALNT8	7	3	2	1	0.181327
HAL	7	3	2	2	0.181327
PPARGC1B	7	3	2	1	0.181327
QRICH2	7	5	2	2	0.181327
AGBL1	7	5	3	2	0.345803
DOPEY2	7	4	3	3	0.345803
FAT4	7	5	3	3	0.345803
FBN3	7	6	3	3	0.345803
TIAM2	7	4	3	1	0.345803
ADAMTS9	7	4	4	2	0.550713
DNAH3	7	5	4	3	0.550713
DST	7	6	4	4	0.550713
MYO15A	7	5	4	4	0.550713
PLEKHG2	7	5	4	4	0.550713
RYR1	7	5	4	3	0.550713
BAHCC1	7	3	5	2	0.775546
MYOM2	7	6	5	4	0.775546
PLB1	7	6	5	5	0.775546
SPTB	7	3	5	3	0.775546
ABCB5	7	5	6	4	1
CNTLN	7	4	6	4	1
ACOXL	6	2	0	0	0.0316394
ATG2A	6	3	0	0	0.0316394
C22orf23	6	2	0	0	0.0316394
C5AR1	6	2	0	0	0.0316394
ESCO2	6	2	0	0	0.0316394
F3	6	2	0	0	0.0316394
FKTN	6	1	0	0	0.0316394
HK3	6	5	0	0	0.0316394
ITPRIPL2	6	2	0	0	0.0316394
KIF26B	6	6	0	0	0.0316394
LIPE	6	4	0	0	0.0316394
LMCD1	6	3	0	0	0.0316394
MKI67	6	6	0	0	0.0316394
MYH13	6	5	0	0	0.0316394
PLCD4	6	3	0	0	0.0316394
PROX2	6	3	0	0	0.0316394
RYR2	6	3	0	0	0.0316394
SCEL	6	2	0	0	0.0316394
SLC13A1	6	2	0	0	0.0316394
SV2B	6	4	0	0	0.0316394
SYCE1	6	4	0	0	0.0316394
SYT9	6	2	0	0	0.0316394
TRPM3	6	3	0	0	0.0316394
VCAN	6	4	0	0	0.0316394
A2ML1	6	3	1	1	0.126092
ACO1	6	3	1	1	0.126092
C3orf25	6	4	1	1	0.126092
CEP290	6	4	1	1	0.126092
DOCK6	6	3	1	1	0.126092
FFAR2	6	1	1	1	0.126092
MCF2L2	6	4	1	1	0.126092
MCM3AP	6	3	1	1	0.126092
MUC2	6	5	1	1	0.126092
MYH7B	6	4	1	1	0.126092
MYH8	6	3	1	1	0.126092
PADI4	6	2	1	1	0.126092
POLQ	6	3	1	1	0.126092
PTCH1	6	3	1	1	0.126092
SYNJ2	6	5	1	1	0.126092
ANK1	6	6	2	2	0.290704
MUC17	6	5	2	2	0.290704
PHLDB2	6	3	2	2	0.290704
STAB1	6	4	2	1	0.290704
TEKT5	6	1	2	1	0.290704
LRRC31	6	1	3	1	0.509456
OBSL1	6	6	3	3	0.509456
DYSF	6	6	8	5	0.595751
CFTR	6	4	4	3	0.754934
CUBN	6	3	4	4	0.754934
SPEG	6	4	4	2	0.754934
TEX15	6	2	7	3	0.783875
PKHD1	6	3	6	5	1
TNXB	6	4	5	4	1
TRPM2	6	3	5	4	1
ALS2CL	5	4	0	0	0.0630197
ANO2	5	2	0	0	0.0630197
BCKDHB	5	2	0	0	0.0630197
C19orf22	5	1	0	0	0.0630197
C19orf28	5	2	0	0	0.0630197
CATSPER1	5	3	0	0	0.0630197
CCPG1	5	3	0	0	0.0630197
CD109	5	4	0	0	0.0630197
CDC42BPG	5	2	0	0	0.0630197
CHRND	5	3	0	0	0.0630197
CIITA	5	3	0	0	0.0630197
CNBD1	5	2	0	0	0.0630197
DEAF1	5	2	0	0	0.0630197
DECR2	5	4	0	0	0.0630197
DLEC1	5	4	0	0	0.0630197
EEF1D	5	2	0	0	0.0630197
EFNA4	5	2	0	0	0.0630197
EPDR1	5	2	0	0	0.0630197
EPS15	5	2	0	0	0.0630197
ERCC4	5	3	0	0	0.0630197
EXOC7	5	1	0	0	0.0630197
FABP9	5	2	0	0	0.0630197
GNAS	5	3	0	0	0.0630197
HDAC5	5	1	0	0	0.0630197
HEPHL1	5	2	0	0	0.0630197
INMT	5	2	0	0	0.0630197
KCP	5	3	0	0	0.0630197
KIF16B	5	3	0	0	0.0630197
KIF26A	5	4	0	0	0.0630197
LRRC37B	5	4	0	0	0.0630197
MRI1	5	2	0	0	0.0630197
NOL6	5	3	0	0	0.0630197
NT5DC2	5	1	0	0	0.0630197
OR10X1	5	2	0	0	0.0630197
PAPLN	5	4	0	0	0.0630197
PARK2	5	2	0	0	0.0630197
PCDHB1	5	1	0	0	0.0630197
PDE11A	5	2	0	0	0.0630197
PDLIM7	5	3	0	0	0.0630197
PLEKHA4	5	2	0	0	0.0630197
PRKDC	5	5	0	0	0.0630197
PTPRC	5	1	0	0	0.0630197
RAI1	5	4	0	0	0.0630197
RGL4	5	3	0	0	0.0630197
RSC1A1	5	4	0	0	0.0630197
SAMD9L	5	2	0	0	0.0630197
SDK1	5	4	0	0	0.0630197
SDK2	5	4	0	0	0.0630197
SEC23B	5	2	0	0	0.0630197
SHF	5	1	0	0	0.0630197
STARD13	5	2	0	0	0.0630197
STK31	5	2	0	0	0.0630197
STXBP2	5	2	0	0	0.0630197
TAAR5	5	3	0	0	0.0630197
TNFRSF19	5	2	0	0	0.0630197
TNK2	5	3	0	0	0.0630197
TP53BP2	5	2	0	0	0.0630197
TYMP	5	1	0	0	0.0630197
VPS53	5	2	0	0	0.0630197
VSIG10	5	1	0	0	0.0630197
ZC3H12C	5	2	0	0	0.0630197
ZC3H18	5	2	0	0	0.0630197
ZKSCAN2	5	1	0	0	0.0630197
ZMYM6	5	2	0	0	0.0630197
ZNF462	5	3	0	0	0.0630197
ZP3	5	2	0	0	0.0630197
ABTB1	5	2	1	1	0.219921
AKAP11	5	2	1	1	0.219921
ATP10D	5	3	1	1	0.219921
BZRAP1	5	2	1	1	0.219921
C14orf50	5	1	1	1	0.219921
CAPN2	5	2	1	1	0.219921
CES5A	5	4	1	1	0.219921
DSPP	5	3	1	1	0.219921
DYNC2H1	5	3	1	1	0.219921
GPR144	5	3	1	3	0.219921
IQCH	5	1	1	1	0.219921
KIF20B	5	2	1	1	0.219921
LDHAL6A	5	1	1	1	0.219921
LRRFIP2	5	3	1	1	0.219921
LRRK2	5	2	1	1	0.219921
LRSAM1	5	4	1	1	0.219921
MAN2B2	5	4	1	1	0.219921
MKS1	5	2	1	1	0.219921
MMACHC	5	5	1	1	0.219921
MMP9	5	2	1	1	0.219921
MYO18A	5	3	1	1	0.219921
MYO9A	5	3	1	1	0.219921
NCOR2	5	4	1	1	0.219921
OLFML2B	5	2	1	1	0.219921
OSBPL5	5	1	1	1	0.219921
PCM1	5	4	1	1	0.219921
PTPN14	5	3	1	1	0.219921
RNPEP	5	3	1	1	0.219921
SAMD11	5	3	1	1	0.219921
SETX	5	3	1	1	0.219921
SH3TC2	5	3	1	1	0.219921
TPR	5	1	1	1	0.219921
TRIP11	5	3	1	1	0.219921
UGT1A10	5	1	1	1	0.219921
FANCM	5	2	9	3	0.286443
VPS13C	5	4	9	5	0.286443
CAPN12	5	3	8	4	0.408984
COL6A3	5	4	8	7	0.408984
ABCA8	5	3	2	1	0.454493
ANKMY1	5	5	2	2	0.454493
CCDC65	5	1	2	1	0.454493
CDK5RAP2	5	3	2	2	0.454493
CLTCL1	5	2	2	1	0.454493
DNAH10	5	4	2	1	0.454493
FRMD4B	5	3	2	2	0.454493
HEATR5A	5	4	2	1	0.454493
HEATR8	5	2	2	2	0.454493
OR5B21	5	1	2	1	0.454493
PHF21B	5	1	2	1	0.454493
POLE	5	1	2	2	0.454493
RP1L1	5	4	2	2	0.454493
SFI1	5	3	2	2	0.454493
SPTA1	5	5	2	2	0.454493
STAB2	5	5	2	2	0.454493
SYNE2	5	5	2	1	0.454493
TSC2	5	2	2	1	0.454493
RALGAPA2	5	2	7	4	0.568613
CARD14	5	3	3	2	0.727475
SLC34A3	5	1	3	2	0.727475
TECTA	5	1	3	3	0.727475
WDR27	5	1	3	2	0.727475
ZIM2	5	3	3	2	0.727475
ZNF644	5	4	3	2	0.727475
CSMD1	5	4	6	4	0.767062
DNHD1	5	1	6	3	0.767062
VPS13D	5	3	6	2	0.767062
COL28A1	5	4	4	2	1
DSP	5	3	4	1	1
HSPG2	5	3	5	4	1
PNPLA7	5	3	4	3	1
RNF213	5	4	4	4	1
ANO7	4	3	0	0	0.125624
ARL13B	4	1	0	0	0.125624
ASB10	4	3	0	0	0.125624
BAAT	4	1	0	0	0.125624
BEST2	4	1	0	0	0.125624
BUB1B	4	2	0	0	0.125624
C1orf172	4	2	0	0	0.125624
C1orf173	4	4	0	0	0.125624
C1orf43	4	1	0	0	0.125624
C6orf118	4	3	0	0	0.125624
C7	4	2	0	0	0.125624
C9orf11	4	1	0	0	0.125624
C9orf142	4	1	0	0	0.125624
CASQ2	4	2	0	0	0.125624
CDC25A	4	1	0	0	0.125624
CDKL1	4	2	0	0	0.125624
CHD6	4	2	0	0	0.125624
CHST13	4	1	0	0	0.125624
CLEC16A	4	1	0	0	0.125624
CNPY4	4	1	0	0	0.125624
COL17A1	4	3	0	0	0.125624
CTU2	4	2	0	0	0.125624
CYB5B	4	1	0	0	0.125624
CYB5D1	4	1	0	0	0.125624
DDX42	4	1	0	0	0.125624
DQX1	4	2	0	0	0.125624
DUSP22	4	3	0	0	0.125624
EIF2AK3	4	1	0	0	0.125624
ENTPD3	4	4	0	0	0.125624
FAM124A	4	2	0	0	0.125624
FAM190B	4	2	0	0	0.125624
FAM20A	4	2	0	0	0.125624
FASN	4	2	0	0	0.125624
FBXW8	4	1	0	0	0.125624
FCHO1	4	3	0	0	0.125624
FDXR	4	1	0	0	0.125624
FNBP4	4	3	0	0	0.125624
FYTTD1	4	1	0	0	0.125624
GCC2	4	3	0	0	0.125624
GDAP2	4	2	0	0	0.125624
GDF9	4	2	0	0	0.125624
GJB2	4	3	0	0	0.125624
GTF3C1	4	1	0	0	0.125624
HIST1H1C	4	1	0	0	0.125624
HOOK1	4	1	0	0	0.125624
IFIH1	4	4	0	0	0.125624
KCNMB1	4	2	0	0	0.125624
KIAA0174	4	2	0	0	0.125624
KIAA0748	4	3	0	0	0.125624
KIAA1009	4	3	0	0	0.125624
KIAA1522	4	1	0	0	0.125624
KIAA1614	4	3	0	0	0.125624
KIAA1797	4	4	0	0	0.125624
KIFC1	4	1	0	0	0.125624
KLHL8	4	2	0	0	0.125624
KLK7	4	1	0	0	0.125624
MAP4K1	4	1	0	0	0.125624
MIXL1	4	1	0	0	0.125624
MYBBP1A	4	3	0	0	0.125624
MYLK3	4	1	0	0	0.125624
NOXO1	4	1	0	0	0.125624
NUP210	4	4	0	0	0.125624
OR5H2	4	2	0	0	0.125624
OR8B12	4	2	0	0	0.125624
OR8S1	4	2	0	0	0.125624
PAPSS2	4	1	0	0	0.125624
PDE5A	4	1	0	0	0.125624
PDIA3	4	1	0	0	0.125624
PER3	4	3	0	0	0.125624
PKP1	4	1	0	0	0.125624
PLEKHN1	4	3	0	0	0.125624
POLN	4	3	0	0	0.125624
PRICKLE4	4	3	0	0	0.125624
PRR11	4	1	0	0	0.125624
PTPN13	4	3	0	0	0.125624
QPCT	4	1	0	0	0.125624
RBM19	4	2	0	0	0.125624
RCC1	4	2	0	0	0.125624
RNF168	4	1	0	0	0.125624
RRP1	4	2	0	0	0.125624
SCUBE2	4	3	0	0	0.125624
SERGEF	4	4	0	0	0.125624
SGOL2	4	2	0	0	0.125624
SH3RF2	4	2	0	0	0.125624
SLC12A4	4	3	0	0	0.125624
SLC22A10	4	3	0	0	0.125624
SLC38A11	4	2	0	0	0.125624
SLC45A4	4	1	0	0	0.125624
SLC7A8	4	2	0	0	0.125624
SLCO1B3	4	2	0	0	0.125624
SMO	4	1	0	0	0.125624
SULF2	4	2	0	0	0.125624
TCIRG1	4	2	0	0	0.125624
THBS2	4	3	0	0	0.125624
THEG	4	2	0	0	0.125624
TM7SF2	4	1	0	0	0.125624
TMPRSS4	4	2	0	0	0.125624
TP73	4	1	0	0	0.125624
TPO	4	4	0	0	0.125624
TREX1	4	2	0	0	0.125624
TRIP10	4	1	0	0	0.125624
TRPV3	4	2	0	0	0.125624
TTC31	4	2	0	0	0.125624
TTC37	4	1	0	0	0.125624
TTC7A	4	2	0	0	0.125624
TTLL5	4	4	0	0	0.125624
UBQLNL	4	2	0	0	0.125624
WDR59	4	4	0	0	0.125624
XYLB	4	1	0	0	0.125624
YTHDC2	4	1	0	0	0.125624
ZNF561	4	1	0	0	0.125624
ZSCAN30	4	1	0	0	0.125624
B4GALNT3	4	2	8	4	0.251297
FRAS1	4	3	7	6	0.371944
ADAD1	4	1	1	1	0.376041
ALDH1L1	4	4	1	1	0.376041
ALDH3A1	4	1	1	1	0.376041
ALDOB	4	2	1	1	0.376041
ARMC4	4	2	1	1	0.376041
BOD1L	4	3	1	1	0.376041
C10orf12	4	2	1	1	0.376041
CCDC46	4	3	1	1	0.376041
CD22	4	2	1	1	0.376041
DHX37	4	2	1	1	0.376041
DNAH2	4	1	1	1	0.376041
DNMBP	4	3	1	1	0.376041
EXOC3L4	4	2	1	1	0.376041
FARP2	4	1	1	1	0.376041
GYLTL1B	4	2	1	1	0.376041
HAP1	4	1	1	1	0.376041
HSD17B13	4	2	1	1	0.376041
IFT172	4	3	1	1	0.376041
KLHL30	4	1	1	1	0.376041
LAG3	4	1	1	1	0.376041
LAMB2	4	3	1	1	0.376041
MFSD10	4	2	1	1	0.376041
MFSD7	4	2	1	1	0.376041
MICAL1	4	3	1	1	0.376041
MRM1	4	1	1	1	0.376041
MYH14	4	3	1	1	0.376041
PCDH15	4	3	1	1	0.376041
PHRF1	4	4	1	1	0.376041
PITRM1	4	1	1	1	0.376041
PLA1A	4	1	1	1	0.376041
PLA2G4D	4	2	1	1	0.376041
PLEKHG3	4	3	1	1	0.376041
PTPRJ	4	3	1	1	0.376041
SETD5	4	2	1	1	0.376041
SHPRH	4	2	1	1	0.376041
SON	4	3	1	1	0.376041
TET1	4	2	1	1	0.376041
TMEM150C	4	1	1	1	0.376041
TNR	4	3	1	1	0.376041
TYSND1	4	2	1	1	0.376041
UNC13B	4	3	1	1	0.376041
UNC5C	4	2	1	1	0.376041
USHBP1	4	2	1	1	0.376041
WDR35	4	3	1	1	0.376041
ZNF839	4	1	1	1	0.376041
CCHCR1	4	2	6	2	0.535291
CNGB1	4	3	6	5	0.535291
ROS1	4	4	6	3	0.535291
RYR3	4	4	6	3	0.535291
ABCB6	4	4	2	2	0.688282
ADAMTS14	4	3	2	2	0.688282
ANPEP	4	1	2	1	0.688282
ATM	4	4	2	1	0.688282
COL6A2	4	3	2	2	0.688282
CPAMD8	4	3	2	2	0.688282
DPY19L4	4	3	2	2	0.688282
EIF4ENIF1	4	1	2	1	0.688282
EPRS	4	1	2	2	0.688282
ERCC8	4	1	2	1	0.688282
GSN	4	3	2	2	0.688282
GTDC1	4	3	2	1	0.688282
KANK1	4	3	2	2	0.688282
LAMC1	4	2	2	2	0.688282
LPA	4	2	2	1	0.688282
LRGUK	4	3	2	1	0.688282
MYH11	4	2	2	2	0.688282
NCOA6	4	2	2	1	0.688282
NOM1	4	1	2	1	0.688282
NUCB1	4	3	2	2	0.688282
NUMA1	4	3	2	2	0.688282
PARD3B	4	3	2	2	0.688282
PBXIP1	4	2	2	1	0.688282
PIK3C2G	4	2	2	1	0.688282
REG1B	4	1	2	1	0.688282
RIMS1	4	2	2	1	0.688282
SERTAD4	4	1	2	2	0.688282
TTLL7	4	2	2	1	0.688282
TUBGCP6	4	2	2	1	0.688282
UROC1	4	2	2	1	0.688282
XDH	4	2	2	2	0.688282
XIRP2	4	4	2	2	0.688282
ZNF713	4	1	2	1	0.688282
NUP153	4	1	5	4	0.745681
SHROOM3	4	3	5	4	0.745681
UBR4	4	4	5	5	0.745681
AKAP9	4	3	3	1	1
APOB	4	3	3	3	1
ARHGAP21	4	3	3	2	1
ECE2	4	3	3	2	1
EIF4G1	4	2	3	3	1
FN1	4	3	4	2	1
FUK	4	2	3	2	1
GAL3ST4	4	3	3	2	1
HIVEP1	4	3	3	3	1
KIAA0586	4	3	3	3	1
KIAA1407	4	4	3	2	1
LMO7	4	3	3	2	1
MAMDC4	4	3	4	4	1
MORN1	4	3	4	2	1
MUC4	4	3	3	3	1
MYO7B	4	3	3	1	1
PKD1L2	4	6	3	4	1
PKDREJ	4	3	3	3	1
PLA2G4F	4	2	4	3	1
RIF1	4	2	4	5	1
SARDH	4	3	3	2	1
SH3PXD2A	4	2	3	3	1
SLC4A1	4	2	3	2	1
THSD1	4	1	4	1	1
REV3L	3	3	10	5	0.0496186
DNAH1	3	3	8	6	0.132874
LAMA1	3	2	8	5	0.132874
ANKRD6	3	2	7	1	0.211096
ABCA1	3	2	0	0	0.250624
ABCA7	3	3	0	0	0.250624
ABCC3	3	2	0	0	0.250624
ABCC4	3	3	0	0	0.250624
ABCC5	3	2	0	0	0.250624
ABCC9	3	2	0	0	0.250624
ACADS	3	3	0	0	0.250624
ACOX3	3	2	0	0	0.250624
ACSM3	3	2	0	0	0.250624
ACTL9	3	2	0	0	0.250624
ADAM2	3	2	0	0	0.250624
ADAMTS13	3	1	0	0	0.250624
ADCK4	3	2	0	0	0.250624
ADCY4	3	2	0	0	0.250624
ADH4	3	1	0	0	0.250624
AFP	3	1	0	0	0.250624
ALKBH3	3	2	0	0	0.250624
ALS2CR8	3	1	0	0	0.250624
ANGPTL6	3	2	0	0	0.250624
ANKRD52	3	2	0	0	0.250624
AP4M1	3	2	0	0	0.250624
APLP2	3	1	0	0	0.250624
APPL2	3	2	0	0	0.250624
ASCL3	3	1	0	0	0.250624
ATAD5	3	2	0	0	0.250624
ATF7IP2	3	3	0	0	0.250624
ATP6V0A2	3	1	0	0	0.250624
ATP6V0D2	3	2	0	0	0.250624
BCLAF1	3	2	0	0	0.250624
BNIPL	3	1	0	0	0.250624
BRWD1	3	2	0	0	0.250624
C10orf68	3	2	0	0	0.250624
C11orf71	3	2	0	0	0.250624
C11orf93	3	1	0	0	0.250624
C12orf51	3	3	0	0	0.250624
C18orf32	3	1	0	0	0.250624
C1orf158	3	2	0	0	0.250624
C20orf71	3	2	0	0	0.250624
C2orf42	3	1	0	0	0.250624
C3orf1	3	1	0	0	0.250624
C3orf67	3	2	0	0	0.250624
C6orf105	3	3	0	0	0.250624
C6orf141	3	1	0	0	0.250624
C7orf63	3	1	0	0	0.250624
C7orf70	3	1	0	0	0.250624
C8A	3	2	0	0	0.250624
C8orf58	3	1	0	0	0.250624
CALCR	3	1	0	0	0.250624
CAPN11	3	3	0	0	0.250624
CARKD	3	1	0	0	0.250624
CCDC111	3	3	0	0	0.250624
CCDC30	3	1	0	0	0.250624
CCDC36	3	1	0	0	0.250624
CCDC42	3	2	0	0	0.250624
CCDC63	3	2	0	0	0.250624
CD244	3	2	0	0	0.250624
CD36	3	3	0	0	0.250624
CD8B	3	1	0	0	0.250624
CDT1	3	3	0	0	0.250624
CEACAM18	3	1	0	0	0.250624
CEP112	3	1	0	0	0.250624
CERCAM	3	3	0	0	0.250624
CHRM4	3	1	0	0	0.250624
CHRNE	3	2	0	0	0.250624
CNTN5	3	2	0	0	0.250624
COL14A1	3	3	0	0	0.250624
COL5A2	3	2	0	0	0.250624
COL7A1	3	3	0	0	0.250624
CRB2	3	1	0	0	0.250624
CRISPLD2	3	1	0	0	0.250624
CRYZ	3	1	0	0	0.250624
CYP1A2	3	2	0	0	0.250624
CYP2J2	3	2	0	0	0.250624
DAB2	3	1	0	0	0.250624
DAPK1	3	3	0	0	0.250624
DARC	3	1	0	0	0.250624
DBNDD1	3	1	0	0	0.250624
DCC	3	3	0	0	0.250624
DCST1	3	2	0	0	0.250624
DDX24	3	1	0	0	0.250624
DDX28	3	2	0	0	0.250624
DFFA	3	2	0	0	0.250624
DIABLO	3	1	0	0	0.250624
DNAH11	3	2	0	0	0.250624
DNAH12	3	3	0	0	0.250624
DNAJC10	3	1	0	0	0.250624
DOCK10	3	2	0	0	0.250624
DOCK8	3	2	0	0	0.250624
DONSON	3	1	0	0	0.250624
DYRK3	3	1	0	0	0.250624
EFCAB4B	3	2	0	0	0.250624
ELTD1	3	3	0	0	0.250624
EME1	3	2	0	0	0.250624
ESPNL	3	1	0	0	0.250624
F11R	3	1	0	0	0.250624
FABP1	3	1	0	0	0.250624
FAM125A	3	1	0	0	0.250624
FAM82B	3	1	0	0	0.250624
FANK1	3	2	0	0	0.250624
FAP	3	3	0	0	0.250624
FASTKD3	3	3	0	0	0.250624
FCGRT	3	1	0	0	0.250624
FCRL1	3	2	0	0	0.250624
FERMT1	3	2	0	0	0.250624
FLII	3	2	0	0	0.250624
FUBP3	3	1	0	0	0.250624
FZD6	3	1	0	0	0.250624
G6PC2	3	2	0	0	0.250624
GAMT	3	1	0	0	0.250624
GHR	3	2	0	0	0.250624
GLYATL1	3	1	0	0	0.250624
GPR113	3	1	0	0	0.250624
GPSM2	3	2	0	0	0.250624
GPT	3	1	0	0	0.250624
GRB7	3	1	0	0	0.250624
HAAO	3	1	0	0	0.250624
HEATR4	3	2	0	0	0.250624
HEATR7B2	3	1	0	0	0.250624
HEPACAM	3	2	0	0	0.250624
HERC1	3	2	0	0	0.250624
HMMR	3	1	0	0	0.250624
HPS1	3	2	0	0	0.250624
HTR3E	3	1	0	0	0.250624
HTR4	3	1	0	0	0.250624
HTR5A	3	1	0	0	0.250624
IGSF21	3	3	0	0	0.250624
IL1RAP	3	1	0	0	0.250624
IL2RB	3	1	0	0	0.250624
IMPG2	3	1	0	0	0.250624
INADL	3	3	0	0	0.250624
IRX6	3	2	0	0	0.250624
ITGA6	3	2	0	0	0.250624
ITPRIPL1	3	1	0	0	0.250624
KARS	3	1	0	0	0.250624
KCNA10	3	1	0	0	0.250624
KCNJ12	3	1	0	0	0.250624
KDM4B	3	2	0	0	0.250624
KDM4C	3	2	0	0	0.250624
KIAA1328	3	1	0	0	0.250624
KIAA2018	3	3	0	0	0.250624
KIRREL	3	1	0	0	0.250624
KLHDC9	3	1	0	0	0.250624
KLHL6	3	3	0	0	0.250624
KNTC1	3	2	0	0	0.250624
KRT36	3	2	0	0	0.250624
KRT78	3	3	0	0	0.250624
L3MBTL2	3	2	0	0	0.250624
LACE1	3	3	0	0	0.250624
LAIR1	3	3	0	0	0.250624
LAMA2	3	2	0	0	0.250624
LCMT2	3	1	0	0	0.250624
LOXL4	3	2	0	0	0.250624
LPCAT3	3	2	0	0	0.250624
LPIN3	3	2	0	0	0.250624
LRIG2	3	1	0	0	0.250624
LRRC40	3	2	0	0	0.250624
LRRC56	3	2	0	0	0.250624
LZTR1	3	2	0	0	0.250624
MAG	3	2	0	0	0.250624
MAP7D1	3	3	0	0	0.250624
MAST2	3	3	0	0	0.250624
MDN1	3	2	0	0	0.250624
MECR	3	2	0	0	0.250624
METAP1D	3	2	0	0	0.250624
MFRP	3	2	0	0	0.250624
MGAT4A	3	1	0	0	0.250624
MICALCL	3	3	0	0	0.250624
MLL5	3	2	0	0	0.250624
MLN	3	1	0	0	0.250624
MMP13	3	2	0	0	0.250624
MTMR3	3	3	0	0	0.250624
MVP	3	2	0	0	0.250624
MXD3	3	1	0	0	0.250624
MYOF	3	3	0	0	0.250624
NAALADL2	3	2	0	0	0.250624
NAGK	3	1	0	0	0.250624
NAGPA	3	2	0	0	0.250624
NAV1	3	2	0	0	0.250624
NCKAP5	3	3	0	0	0.250624
NDUFS1	3	1	0	0	0.250624
NES	3	2	0	0	0.250624
NIPAL2	3	1	0	0	0.250624
NLRP14	3	3	0	0	0.250624
NLRP5	3	2	0	0	0.250624
NMNAT2	3	1	0	0	0.250624
NMRAL1	3	3	0	0	0.250624
NOP2	3	1	0	0	0.250624
NUDT18	3	2	0	0	0.250624
OR10P1	3	1	0	0	0.250624
OR13F1	3	1	0	0	0.250624
OR2B11	3	2	0	0	0.250624
OR4K1	3	1	0	0	0.250624
OR52H1	3	2	0	0	0.250624
OR5AS1	3	2	0	0	0.250624
OR8A1	3	3	0	0	0.250624
OSBP	3	1	0	0	0.250624
OSMR	3	1	0	0	0.250624
OXGR1	3	1	0	0	0.250624
OXTR	3	1	0	0	0.250624
PARP15	3	1	0	0	0.250624
PATL2	3	1	0	0	0.250624
PCDHA12	3	1	0	0	0.250624
PDCD6	3	1	0	0	0.250624
PDE2A	3	3	0	0	0.250624
PDE4DIP	3	2	0	0	0.250624
PDE6B	3	1	0	0	0.250624
PDSS1	3	1	0	0	0.250624
PELI3	3	1	0	0	0.250624
PEX5	3	1	0	0	0.250624
PGAP3	3	3	0	0	0.250624
PGM2L1	3	2	0	0	0.250624
PHKG2	3	1	0	0	0.250624
PI16	3	2	0	0	0.250624
PIWIL4	3	1	0	0	0.250624
PLA2R1	3	3	0	0	0.250624
PLD2	3	3	0	0	0.250624
PLEKHA8	3	2	0	0	0.250624
PLEKHJ1	3	1	0	0	0.250624
PLSCR2	3	3	0	0	0.250624
PLSCR4	3	1	0	0	0.250624
PNPLA1	3	1	0	0	0.250624
POP4	3	2	0	0	0.250624
POU4F2	3	1	0	0	0.250624
PPFIBP1	3	1	0	0	0.250624
PPP6R1	3	2	0	0	0.250624
PRKCSH	3	2	0	0	0.250624
PRSS12	3	1	0	0	0.250624
PRSS53	3	1	0	0	0.250624
PTPRD	3	2	0	0	0.250624
RAB8B	3	1	0	0	0.250624
RASSF1	3	1	0	0	0.250624
RBL1	3	3	0	0	0.250624
RBM26	3	1	0	0	0.250624
RESP18	3	2	0	0	0.250624
RGL2	3	1	0	0	0.250624
RGS12	3	2	0	0	0.250624
RNF44	3	1	0	0	0.250624
ROCK1	3	2	0	0	0.250624
RPL11	3	1	0	0	0.250624
RPTOR	3	3	0	0	0.250624
SCN4A	3	3	0	0	0.250624
SCNN1D	3	2	0	0	0.250624
SCRIB	3	1	0	0	0.250624
SEC22C	3	1	0	0	0.250624
SEMA3F	3	2	0	0	0.250624
SEMA3G	3	2	0	0	0.250624
SEMA4B	3	3	0	0	0.250624
SEMA4D	3	2	0	0	0.250624
SEPT9	3	3	0	0	0.250624
SFXN3	3	1	0	0	0.250624
SH2D3A	3	2	0	0	0.250624
SH2D5	3	2	0	0	0.250624
SH3GLB1	3	1	0	0	0.250624
SH3RF3	3	2	0	0	0.250624
SHISA4	3	1	0	0	0.250624
SLC17A4	3	2	0	0	0.250624
SLC25A32	3	1	0	0	0.250624
SLC2A11	3	1	0	0	0.250624
SLC2A2	3	2	0	0	0.250624
SLC35F5	3	1	0	0	0.250624
SLC46A3	3	1	0	0	0.250624
SPEF2	3	2	0	0	0.250624
SPINK1	3	1	0	0	0.250624
SRBD1	3	2	0	0	0.250624
SRPK1	3	1	0	0	0.250624
ST8SIA5	3	2	0	0	0.250624
STARD3	3	3	0	0	0.250624
SULT1A1	3	1	0	0	0.250624
SULT1B1	3	3	0	0	0.250624
SV2C	3	1	0	0	0.250624
SYN3	3	2	0	0	0.250624
TAGAP	3	1	0	0	0.250624
TBC1D10C	3	1	0	0	0.250624
TCHHL1	3	2	0	0	0.250624
TDRD6	3	1	0	0	0.250624
THADA	3	3	0	0	0.250624
TLL2	3	3	0	0	0.250624
TLR10	3	1	0	0	0.250624
TMCO5A	3	2	0	0	0.250624
TMEM79	3	3	0	0	0.250624
TOX	3	1	0	0	0.250624
TRPS1	3	2	0	0	0.250624
TSC22D1	3	2	0	0	0.250624
TTC19	3	1	0	0	0.250624
TTC5	3	2	0	0	0.250624
TUBA8	3	2	0	0	0.250624
ULK4	3	2	0	0	0.250624
UPF2	3	1	0	0	0.250624
USP34	3	2	0	0	0.250624
VSIG2	3	1	0	0	0.250624
VWA2	3	2	0	0	0.250624
WDR64	3	2	0	0	0.250624
WNK1	3	2	0	0	0.250624
WNT9B	3	2	0	0	0.250624
WRAP53	3	2	0	0	0.250624
XKR9	3	1	0	0	0.250624
ZC3H12A	3	2	0	0	0.250624
ZCCHC11	3	1	0	0	0.250624
ZFYVE9	3	3	0	0	0.250624
ZNF136	3	1	0	0	0.250624
ZNF227	3	1	0	0	0.250624
ZNF311	3	1	0	0	0.250624
ZNF334	3	1	0	0	0.250624
ZNF559	3	2	0	0	0.250624
ZNF586	3	2	0	0	0.250624
ZNF613	3	1	0	0	0.250624
ZRANB3	3	2	0	0	0.250624
AZI1	3	2	6	4	0.327304
OTOF	3	1	6	5	0.327304
ENPEP	3	2	5	3	0.49301
LPCAT2	3	2	5	1	0.49301
LRP1B	3	2	5	3	0.49301
PTPRG	3	2	5	1	0.49301
SIDT1	3	3	5	3	0.49301
TCF3	3	2	5	2	0.49301
ACACB	3	2	1	1	0.625625
ACCN5	3	2	1	1	0.625625
ADARB2	3	1	1	1	0.625625
AIFM3	3	2	1	1	0.625625
AIM1	3	3	1	1	0.625625
ALPK1	3	2	1	1	0.625625
AMDHD1	3	2	1	1	0.625625
AMPH	3	1	1	1	0.625625
ANK3	3	3	1	1	0.625625
ANKK1	3	1	1	1	0.625625
ASB2	3	3	1	1	0.625625
ASPM	3	3	1	1	0.625625
ATG4D	3	2	1	1	0.625625
BPTF	3	2	1	1	0.625625
C15orf55	3	3	1	1	0.625625
C8orf73	3	1	1	1	0.625625
CACNA1S	3	3	1	1	0.625625
CADPS2	3	2	1	1	0.625625
CCR5	3	2	1	1	0.625625
CELSR3	3	2	1	1	0.625625
CERKL	3	1	1	1	0.625625
CHCHD6	3	2	1	1	0.625625
CHPF	3	2	1	1	0.625625
CORIN	3	2	1	1	0.625625
CREB3	3	2	1	1	0.625625
CTBP1	3	1	1	1	0.625625
CWC25	3	2	1	1	0.625625
DHX35	3	3	1	1	0.625625
DMBT1	3	2	1	1	0.625625
DNAH14	3	3	1	1	0.625625
ECM2	3	3	1	1	0.625625
ECT2L	3	1	1	2	0.625625
EFCAB5	3	3	1	1	0.625625
FAM83C	3	2	1	1	0.625625
FAN1	3	2	1	1	0.625625
FRS3	3	2	1	1	0.625625
FSIP2	3	1	1	1	0.625625
GBP6	3	2	1	1	0.625625
GEMIN4	3	3	1	1	0.625625
GHDC	3	1	1	1	0.625625
GLYCTK	3	1	1	1	0.625625
GRM2	3	1	1	1	0.625625
GRWD1	3	2	1	1	0.625625
HIST1H1A	3	2	1	1	0.625625
HKDC1	3	1	1	1	0.625625
IL12RB1	3	1	1	1	0.625625
IL15RA	3	2	1	1	0.625625
INSC	3	2	1	1	0.625625
IQGAP2	3	2	1	1	0.625625
JAK1	3	2	1	1	0.625625
KIAA0226	3	2	1	1	0.625625
KIAA2026	3	3	1	1	0.625625
KIF24	3	3	1	1	0.625625
KRT75	3	3	1	1	0.625625
LTBP4	3	2	1	1	0.625625
MED1	3	1	1	1	0.625625
MEGF6	3	3	1	1	0.625625
MFI2	3	2	1	1	0.625625
MTHFD1L	3	2	1	1	0.625625
MTSS1	3	3	1	1	0.625625
NAV3	3	3	1	1	0.625625
NRG1	3	1	1	1	0.625625
NTRK1	3	2	1	1	0.625625
OAS3	3	2	1	1	0.625625
OR13C8	3	2	1	1	0.625625
OSBP2	3	2	1	1	0.625625
PADI3	3	2	1	1	0.625625
PAFAH2	3	1	1	1	0.625625
PALB2	3	1	1	1	0.625625
PDE6A	3	3	1	1	0.625625
PDPR	3	2	1	1	0.625625
PHYHD1	3	3	1	1	0.625625
PPEF2	3	2	1	1	0.625625
PRRC2B	3	3	1	1	0.625625
PSD	3	1	1	1	0.625625
RANBP17	3	3	1	1	0.625625
RECQL5	3	2	1	1	0.625625
RP1	3	3	1	1	0.625625
RPGRIP1L	3	1	1	1	0.625625
RTN4	3	2	1	1	0.625625
SCN5A	3	2	1	1	0.625625
SDCCAG8	3	1	1	1	0.625625
SGCZ	3	1	1	1	0.625625
SH3BP2	3	3	1	1	0.625625
SLC22A1	3	1	1	1	0.625625
SLC2A8	3	2	1	1	0.625625
SLC39A12	3	2	1	1	0.625625
SPATA2	3	2	1	1	0.625625
SPNS3	3	2	1	1	0.625625
SREBF2	3	2	1	1	0.625625
SSH3	3	1	1	1	0.625625
SYNPO2	3	3	1	1	0.625625
SYT8	3	2	1	1	0.625625
TCF20	3	3	1	1	0.625625
TELO2	3	2	1	1	0.625625
TLR1	3	1	1	1	0.625625
TMF1	3	2	1	1	0.625625
TRPV6	3	1	1	1	0.625625
TSPAN1	3	1	1	1	0.625625
TTC27	3	2	1	1	0.625625
UNC13C	3	1	1	1	0.625625
VPS18	3	2	1	1	0.625625
ZCWPW1	3	2	1	1	0.625625
ADAMTSL3	3	3	4	2	0.717197
ALMS1	3	2	4	3	0.717197
BSCL2	3	1	4	2	0.717197
C16orf62	3	2	4	3	0.717197
C20orf26	3	1	4	1	0.717197
DAGLB	3	1	4	2	0.717197
EPPK1	3	3	4	4	0.717197
IGFN1	3	3	4	4	0.717197
KIAA1530	3	3	4	3	0.717197
KRT84	3	1	4	4	0.717197
MYO1A	3	2	4	2	0.717197
OR2C1	3	3	4	1	0.717197
PLA2G6	3	2	4	3	0.717197
PRR5-ARHGAP8	3	3	4	3	0.717197
SIGLEC1	3	1	4	4	0.717197
ST7L	3	2	4	3	0.717197
TNC	3	3	4	4	0.717197
UBXN11	3	1	4	3	0.717197
ABCA4	3	3	2	2	1
ADAMTSL4	3	3	3	2	1
ANKRD35	3	2	2	2	1
ARHGEF37	3	2	2	1	1
ARSK	3	2	2	1	1
ATP12A	3	3	3	2	1
C10orf18	3	2	3	1	1
C14orf159	3	4	3	1	1
C14orf49	3	2	3	2	1
C4orf21	3	2	3	3	1
C5orf42	3	2	2	1	1
CATSPERG	3	1	2	1	1
CDH16	3	3	2	1	1
CIDEC	3	2	2	1	1
COL12A1	3	3	2	2	1
CSMD3	3	3	2	2	1
EGFLAM	3	3	2	2	1
ENAM	3	2	2	2	1
GOLGB1	3	2	3	2	1
GPR151	3	1	3	3	1
GRM6	3	2	2	2	1
GSDMB	3	2	3	1	1
GZMH	3	2	2	2	1
IARS2	3	1	2	2	1
IGSF9	3	3	2	2	1
ITIH2	3	3	2	1	1
ITPR3	3	3	3	3	1
IVD	3	2	3	1	1
JMJD7-PLA2G4B	3	2	2	1	1
KIAA1109	3	1	2	2	1
LAMB4	3	2	2	2	1
LLGL2	3	2	2	2	1
LRIG1	3	2	2	2	1
MAN2B1	3	2	2	2	1
MAPK15	3	3	2	1	1
MFGE8	3	1	3	1	1
MMEL1	3	3	2	2	1
MSR1	3	2	2	2	1
MUC5B	3	3	2	1	1
NCOA2	3	1	2	2	1
NOD2	3	2	3	2	1
NR1I3	3	1	2	1	1
PALLD	3	2	2	2	1
PASK	3	3	2	2	1
PCK2	3	3	2	2	1
PDZRN3	3	1	2	1	1
PFAS	3	3	3	2	1
PLAT	3	1	2	1	1
PRUNE2	3	3	2	2	1
PTPRB	3	3	2	1	1
PTPRH	3	3	2	1	1
PYGB	3	2	2	1	1
RAG1	3	3	2	2	1
RELT	3	2	2	1	1
RGS11	3	1	2	2	1
RLTPR	3	2	2	1	1
SCUBE3	3	1	3	3	1
SETD2	3	2	2	1	1
SLC5A4	3	1	3	2	1
SLC6A5	3	1	3	1	1
SPOCK2	3	2	2	1	1
SUN1	3	2	2	1	1
SVIL	3	2	3	2	1
TAS1R1	3	2	3	2	1
TAS1R2	3	3	3	2	1
TECPR1	3	2	2	1	1
TFR2	3	2	3	3	1
TNRC6A	3	2	2	2	1
TOP1MT	3	3	2	2	1
TRANK1	3	2	2	2	1
UNC45A	3	1	2	1	1
UNC45B	3	3	2	1	1
USP2	3	2	3	2	1
VPS13B	3	2	3	3	1
WFDC8	3	2	2	2	1
ZZEF1	3	2	2	1	1
GPR98	2	2	10	9	0.0183187
FNDC1	2	1	8	2	0.056734
PLEC	2	2	8	6	0.056734
FAT2	2	2	7	5	0.0976322
FAM194A	2	1	6	3	0.16489
ITGAE	2	2	6	2	0.16489
KIAA0802	2	2	6	2	0.16489
PTPRF	2	2	6	3	0.16489
RELN	2	2	6	5	0.16489
UHRF1BP1	2	2	6	2	0.16489
ABCC1	2	2	5	4	0.272208
AKNA	2	2	5	3	0.272208
ARVCF	2	2	5	4	0.272208
CELSR1	2	2	5	4	0.272208
CTTNBP2	2	2	5	2	0.272208
DCHS2	2	2	5	5	0.272208
FCGBP	2	2	5	4	0.272208
GLB1L3	2	1	5	3	0.272208
MYOM3	2	2	5	2	0.272208
PODNL1	2	1	5	2	0.272208
REG3G	2	1	5	3	0.272208
SLC27A3	2	2	5	4	0.272208
SLC4A3	2	2	5	3	0.272208
SULF1	2	1	5	3	0.272208
TANC1	2	2	5	4	0.272208
TNFRSF10A	2	2	5	1	0.272208
TSNAXIP1	2	1	5	4	0.272208
UMODL1	2	2	5	3	0.272208
ACSL6	2	1	4	2	0.436877
ALPK2	2	2	4	1	0.436877
AMT	2	1	4	2	0.436877
ASTN2	2	2	4	2	0.436877
BRDT	2	2	4	2	0.436877
CEP192	2	2	4	2	0.436877
COL16A1	2	2	4	2	0.436877
CORO2A	2	2	4	2	0.436877
DCHS1	2	2	4	4	0.436877
DOCK1	2	2	4	2	0.436877
EPB41L2	2	1	4	2	0.436877
ESPL1	2	1	4	3	0.436877
FMN1	2	2	4	3	0.436877
FREM2	2	1	4	2	0.436877
HERC6	2	1	4	1	0.436877
LTBP2	2	2	4	2	0.436877
NAALADL1	2	2	4	4	0.436877
PIK3C2B	2	2	4	3	0.436877
RSPH6A	2	1	4	2	0.436877
SFSWAP	2	1	4	4	0.436877
TENC1	2	1	4	2	0.436877
TRAK1	2	1	4	4	0.436877
TRIOBP	2	2	4	2	0.436877
USH2A	2	2	4	3	0.436877
ABCA9	2	2	0	0	0.500416
ABCC8	2	2	0	0	0.500416
ABLIM1	2	1	0	0	0.500416
ABR	2	1	0	0	0.500416
ACAD9	2	2	0	0	0.500416
ACD	2	1	0	0	0.500416
ACIN1	2	1	0	0	0.500416
ACSF3	2	2	0	0	0.500416
ACSL5	2	1	0	0	0.500416
ACSS1	2	1	0	0	0.500416
ACTR10	2	1	0	0	0.500416
ACVR1C	2	1	0	0	0.500416
ADAM21	2	2	0	0	0.500416
ADAM7	2	1	0	0	0.500416
ADAMTS18	2	2	0	0	0.500416
ADAMTSL1	2	1	0	0	0.500416
ADORA2B	2	2	0	0	0.500416
ADSS	2	1	0	0	0.500416
ADSSL1	2	2	0	0	0.500416
AFG3L2	2	1	0	0	0.500416
AGPAT9	2	2	0	0	0.500416
AIP	2	1	0	0	0.500416
ALDH2	2	2	0	0	0.500416
ALPI	2	2	0	0	0.500416
ALS2	2	2	0	0	0.500416
AMFR	2	1	0	0	0.500416
ANKDD1A	2	1	0	0	0.500416
ANKFY1	2	2	0	0	0.500416
ANKRD2	2	2	0	0	0.500416
ANKRD24	2	2	0	0	0.500416
ANTXR1	2	1	0	0	0.500416
AOAH	2	1	0	0	0.500416
AP1AR	2	1	0	0	0.500416
AP3D1	2	1	0	0	0.500416
AQP8	2	1	0	0	0.500416
AQR	2	2	0	0	0.500416
ARAP3	2	1	0	0	0.500416
ARID5B	2	2	0	0	0.500416
ARL5A	2	1	0	0	0.500416
ARMC2	2	1	0	0	0.500416
ARMC6	2	1	0	0	0.500416
ARRDC4	2	2	0	0	0.500416
ART1	2	1	0	0	0.500416
ART5	2	1	0	0	0.500416
AS3MT	2	2	0	0	0.500416
ASXL3	2	1	0	0	0.500416
ATAD3B	2	2	0	0	0.500416
ATG7	2	1	0	0	0.500416
ATHL1	2	2	0	0	0.500416
ATP10B	2	2	0	0	0.500416
ATP2B4	2	2	0	0	0.500416
ATP4A	2	2	0	0	0.500416
ATP5O	2	1	0	0	0.500416
ATRNL1	2	2	0	0	0.500416
ATXN2L	2	1	0	0	0.500416
AURKC	2	1	0	0	0.500416
AUTS2	2	2	0	0	0.500416
AXIN2	2	1	0	0	0.500416
B3GALNT2	2	1	0	0	0.500416
B4GALT2	2	1	0	0	0.500416
BAG1	2	1	0	0	0.500416
BAK1	2	1	0	0	0.500416
BCAS3	2	2	0	0	0.500416
BCAT2	2	2	0	0	0.500416
BCR	2	1	0	0	0.500416
BDKRB1	2	1	0	0	0.500416
BECN1	2	1	0	0	0.500416
BEST1	2	1	0	0	0.500416
BEST4	2	1	0	0	0.500416
BHMT	2	1	0	0	0.500416
BLNK	2	2	0	0	0.500416
BNC1	2	2	0	0	0.500416
BNC2	2	1	0	0	0.500416
BPIL3	2	1	0	0	0.500416
BRCA1	2	3	0	0	0.500416
BSPRY	2	1	0	0	0.500416
BTN3A2	2	1	0	0	0.500416
BVES	2	1	0	0	0.500416
C11orf21	2	1	0	0	0.500416
C11orf65	2	2	0	0	0.500416
C11orf67	2	1	0	0	0.500416
C11orf9	2	1	0	0	0.500416
C14orf105	2	2	0	0	0.500416
C16orf11	2	1	0	0	0.500416
C17orf53	2	2	0	0	0.500416
C17orf57	2	2	0	0	0.500416
C1orf112	2	1	0	0	0.500416
C1orf95	2	1	0	0	0.500416
C22orf29	2	1	0	0	0.500416
C22orf33	2	1	0	0	0.500416
C2orf16	2	2	0	0	0.500416
C2orf39	2	1	0	0	0.500416
C2orf51	2	1	0	0	0.500416
C2orf65	2	1	0	0	0.500416
C3orf24	2	2	0	0	0.500416
C5orf33	2	1	0	0	0.500416
C6orf142	2	2	0	0	0.500416
C6orf186	2	1	0	0	0.500416
C6orf222	2	2	0	0	0.500416
C6orf27	2	1	0	0	0.500416
C6orf57	2	1	0	0	0.500416
C7orf46	2	1	0	0	0.500416
C8G	2	1	0	0	0.500416
C9orf100	2	1	0	0	0.500416
CABP5	2	1	0	0	0.500416
CACNA1E	2	1	0	0	0.500416
CACNA1G	2	1	0	0	0.500416
CAMK1G	2	2	0	0	0.500416
CAPN14	2	1	0	0	0.500416
CARD9	2	2	0	0	0.500416
CASP12	2	1	0	0	0.500416
CASP9	2	2	0	0	0.500416
CASZ1	2	2	0	0	0.500416
CBARA1	2	1	0	0	0.500416
CCDC102B	2	1	0	0	0.500416
CCDC142	2	1	0	0	0.500416
CCDC150	2	2	0	0	0.500416
CCDC159	2	2	0	0	0.500416
CCDC38	2	1	0	0	0.500416
CCDC59	2	1	0	0	0.500416
CCDC81	2	1	0	0	0.500416
CCDC88A	2	1	0	0	0.500416
CCT2	2	1	0	0	0.500416
CD177	2	1	0	0	0.500416
CD33	2	1	0	0	0.500416
CD47	2	2	0	0	0.500416
CD6	2	2	0	0	0.500416
CD68	2	1	0	0	0.500416
CD97	2	2	0	0	0.500416
CDC23	2	1	0	0	0.500416
CDHR2	2	2	0	0	0.500416
CEACAM5	2	2	0	0	0.500416
CEBPD	2	1	0	0	0.500416
CEP135	2	2	0	0	0.500416
CES4A	2	1	0	0	0.500416
CETN3	2	1	0	0	0.500416
CETP	2	2	0	0	0.500416
CFDP1	2	1	0	0	0.500416
CFHR4	2	2	0	0	0.500416
CGN	2	2	0	0	0.500416
CHAT	2	1	0	0	0.500416
CHKA	2	2	0	0	0.500416
CHL1	2	1	0	0	0.500416
CHRNA10	2	2	0	0	0.500416
CILP2	2	1	0	0	0.500416
CLASP1	2	2	0	0	0.500416
CLCA2	2	1	0	0	0.500416
CLEC10A	2	1	0	0	0.500416
CLSTN3	2	1	0	0	0.500416
CNDP1	2	1	0	0	0.500416
CNGA4	2	1	0	0	0.500416
CNTN1	2	1	0	0	0.500416
CNTN2	2	1	0	0	0.500416
CNTNAP5	2	2	0	0	0.500416
COL4A2	2	1	0	0	0.500416
COL4A3BP	2	1	0	0	0.500416
COL5A1	2	2	0	0	0.500416
COL6A5	2	2	0	0	0.500416
COMTD1	2	1	0	0	0.500416
COQ9	2	1	0	0	0.500416
CPA1	2	1	0	0	0.500416
CPA2	2	1	0	0	0.500416
CRISP1	2	1	0	0	0.500416
CROCC	2	1	0	0	0.500416
CRYGB	2	1	0	0	0.500416
CSF3R	2	1	0	0	0.500416
CSGALNACT2	2	1	0	0	0.500416
CUX1	2	2	0	0	0.500416
CWF19L2	2	2	0	0	0.500416
CYP27B1	2	2	0	0	0.500416
CYTH4	2	1	0	0	0.500416
DAG1	2	1	0	0	0.500416
DBNL	2	1	0	0	0.500416
DBT	2	1	0	0	0.500416
DCAF11	2	2	0	0	0.500416
DCAF17	2	1	0	0	0.500416
DCAF4L2	2	1	0	0	0.500416
DCLK2	2	1	0	0	0.500416
DDX27	2	1	0	0	0.500416
DDX51	2	2	0	0	0.500416
DDX60L	2	2	0	0	0.500416
DEF6	2	1	0	0	0.500416
DEFB124	2	1	0	0	0.500416
DGCR2	2	2	0	0	0.500416
DHRS1	2	1	0	0	0.500416
DIO1	2	2	0	0	0.500416
DLL1	2	1	0	0	0.500416
DLL3	2	1	0	0	0.500416
DMPK	2	1	0	0	0.500416
DMRT2	2	1	0	0	0.500416
DMXL1	2	1	0	0	0.500416
DNASE2B	2	2	0	0	0.500416
DNTT	2	1	0	0	0.500416
DOCK4	2	2	0	0	0.500416
DOT1L	2	1	0	0	0.500416
DPYD	2	2	0	0	0.500416
DSCAM	2	2	0	0	0.500416
DUS2L	2	2	0	0	0.500416
DVL2	2	1	0	0	0.500416
DZIP1	2	2	0	0	0.500416
EDC4	2	2	0	0	0.500416
EGF	2	1	0	0	0.500416
EML2	2	1	0	0	0.500416
EMR1	2	1	0	0	0.500416
EPHA2	2	1	0	0	0.500416
EPX	2	1	0	0	0.500416
ESCO1	2	1	0	0	0.500416
EXOC6B	2	1	0	0	0.500416
EXOG	2	2	0	0	0.500416
EXOSC5	2	1	0	0	0.500416
EXT2	2	1	0	0	0.500416
F11	2	1	0	0	0.500416
F2R	2	1	0	0	0.500416
F7	2	2	0	0	0.500416
FAM134C	2	1	0	0	0.500416
FAM185A	2	2	0	0	0.500416
FAM187B	2	2	0	0	0.500416
FAM38A	2	1	0	0	0.500416
FAM45A	2	2	0	0	0.500416
FAM63A	2	1	0	0	0.500416
FAM65A	2	2	0	0	0.500416
FAM71E2	2	2	0	0	0.500416
FAM89A	2	1	0	0	0.500416
FAM98C	2	2	0	0	0.500416
FANCI	2	2	0	0	0.500416
FASTKD5	2	2	0	0	0.500416
FBN1	2	2	0	0	0.500416
FBXL8	2	1	0	0	0.500416
FBXO41	2	1	0	0	0.500416
FCRL5	2	2	0	0	0.500416
FCRLB	2	1	0	0	0.500416
FECH	2	2	0	0	0.500416
FGD5	2	1	0	0	0.500416
FGL2	2	1	0	0	0.500416
FHAD1	2	1	0	0	0.500416
FLNC	2	2	0	0	0.500416
FLYWCH1	2	2	0	0	0.500416
FOXS1	2	1	0	0	0.500416
FRY	2	1	0	0	0.500416
FUT1	2	2	0	0	0.500416
FXYD2	2	1	0	0	0.500416
GABRP	2	1	0	0	0.500416
GAK	2	1	0	0	0.500416
GAL3ST1	2	1	0	0	0.500416
GAST	2	1	0	0	0.500416
GBA3	2	1	0	0	0.500416
GBP3	2	1	0	0	0.500416
GCC1	2	2	0	0	0.500416
GCLC	2	1	0	0	0.500416
GCM2	2	1	0	0	0.500416
GDF15	2	1	0	0	0.500416
GIT1	2	1	0	0	0.500416
GLOD4	2	1	0	0	0.500416
GLRA1	2	1	0	0	0.500416
GNAI3	2	2	0	0	0.500416
GNL2	2	2	0	0	0.500416
GNPDA2	2	1	0	0	0.500416
GOLGA5	2	1	0	0	0.500416
GORAB	2	1	0	0	0.500416
GORASP1	2	2	0	0	0.500416
GPIHBP1	2	1	0	0	0.500416
GPR15	2	2	0	0	0.500416
GPR158	2	1	0	0	0.500416
GPR35	2	2	0	0	0.500416
GPRIN1	2	2	0	0	0.500416
GRAMD1C	2	2	0	0	0.500416
GRAMD4	2	1	0	0	0.500416
GRHL3	2	1	0	0	0.500416
GRTP1	2	2	0	0	0.500416
GSR	2	2	0	0	0.500416
GSTK1	2	1	0	0	0.500416
GSTO2	2	2	0	0	0.500416
GTF2E1	2	1	0	0	0.500416
GTSF1	2	1	0	0	0.500416
GUCY2D	2	1	0	0	0.500416
GYG1	2	1	0	0	0.500416
GYS2	2	2	0	0	0.500416
GZMA	2	2	0	0	0.500416
GZMM	2	1	0	0	0.500416
HAPLN1	2	1	0	0	0.500416
HARS	2	2	0	0	0.500416
HEMGN	2	2	0	0	0.500416
HFM1	2	1	0	0	0.500416
HIP1R	2	2	0	0	0.500416
HNRNPU	2	1	0	0	0.500416
HOPX	2	1	0	0	0.500416
HPS6	2	1	0	0	0.500416
HRH1	2	2	0	0	0.500416
HSD17B6	2	1	0	0	0.500416
HTR1A	2	1	0	0	0.500416
IAH1	2	1	0	0	0.500416
IAPP	2	2	0	0	0.500416
IDO2	2	1	0	0	0.500416
IFT122	2	2	0	0	0.500416
IFT74	2	1	0	0	0.500416
IGF1	2	1	0	0	0.500416
IGSF11	2	1	0	0	0.500416
IGSF6	2	1	0	0	0.500416
IGSF9B	2	2	0	0	0.500416
IL15	2	1	0	0	0.500416
IL16	2	2	0	0	0.500416
IL17RA	2	2	0	0	0.500416
ILDR1	2	2	0	0	0.500416
ILK	2	1	0	0	0.500416
IMP4	2	2	0	0	0.500416
IMPDH1	2	1	0	0	0.500416
IMPG1	2	1	0	0	0.500416
INPP5A	2	1	0	0	0.500416
INSL6	2	2	0	0	0.500416
IPP	2	1	0	0	0.500416
IQGAP1	2	2	0	0	0.500416
ISX	2	2	0	0	0.500416
ITGAM	2	1	0	0	0.500416
ITGB4	2	2	0	0	0.500416
ITPRIP	2	1	0	0	0.500416
KCNE1	2	1	0	0	0.500416
KCNH6	2	1	0	0	0.500416
KCNU1	2	2	0	0	0.500416
KDELC2	2	2	0	0	0.500416
KDR	2	1	0	0	0.500416
KHK	2	2	0	0	0.500416
KIAA0141	2	2	0	0	0.500416
KIAA0182	2	2	0	0	0.500416
KIAA1199	2	1	0	0	0.500416
KIAA1267	2	2	0	0	0.500416
KIAA1467	2	1	0	0	0.500416
KIAA1609	2	1	0	0	0.500416
KIF1A	2	2	0	0	0.500416
KIF25	2	3	0	0	0.500416
KLB	2	1	0	0	0.500416
KRT15	2	2	0	0	0.500416
KRT24	2	1	0	0	0.500416
LANCL1	2	1	0	0	0.500416
LCA5L	2	1	0	0	0.500416
LECT2	2	1	0	0	0.500416
LETM1	2	1	0	0	0.500416
LFNG	2	1	0	0	0.500416
LGALS2	2	1	0	0	0.500416
LIN9	2	1	0	0	0.500416
LMF1	2	2	0	0	0.500416
LMTK2	2	2	0	0	0.500416
LRIT2	2	1	0	0	0.500416
LRP8	2	2	0	0	0.500416
LRRC18	2	1	0	0	0.500416
LRRC23	2	1	0	0	0.500416
LRRC6	2	1	0	0	0.500416
LRRFIP1	2	2	0	0	0.500416
LTF	2	1	0	0	0.500416
LYPD3	2	1	0	0	0.500416
LYSMD2	2	2	0	0	0.500416
MAML1	2	2	0	0	0.500416
MAML3	2	1	0	0	0.500416
MAN1B1	2	2	0	0	0.500416
MAP2	2	2	0	0	0.500416
MASP2	2	2	0	0	0.500416
MB21D2	2	1	0	0	0.500416
MBD1	2	1	0	0	0.500416
MEGF8	2	2	0	0	0.500416
MEOX1	2	1	0	0	0.500416
MGAT5B	2	1	0	0	0.500416
MIPEP	2	2	0	0	0.500416
MLH3	2	2	0	0	0.500416
MMP21	2	2	0	0	0.500416
MOGAT3	2	2	0	0	0.500416
MPP7	2	1	0	0	0.500416
MRPL12	2	1	0	0	0.500416
MRPL22	2	1	0	0	0.500416
MSH6	2	2	0	0	0.500416
MSRB2	2	1	0	0	0.500416
MST1R	2	2	0	0	0.500416
MTNR1A	2	2	0	0	0.500416
MUTED	2	1	0	0	0.500416
MUTYH	2	2	0	0	0.500416
MX1	2	1	0	0	0.500416
MYBPC2	2	2	0	0	0.500416
MYH2	2	2	0	0	0.500416
MYL7	2	2	0	0	0.500416
MYO3A	2	1	0	0	0.500416
MYOM1	2	2	0	0	0.500416
NAF1	2	1	0	0	0.500416
NAPRT1	2	2	0	0	0.500416
NBEAL2	2	2	0	0	0.500416
NBR1	2	2	0	0	0.500416
NCKIPSD	2	2	0	0	0.500416
NCSTN	2	1	0	0	0.500416
NDUFS2	2	1	0	0	0.500416
NDUFV3	2	1	0	0	0.500416
NEDD4	2	2	0	0	0.500416
NFE2L3	2	1	0	0	0.500416
NGLY1	2	1	0	0	0.500416
NHSL1	2	1	0	0	0.500416
NINJ1	2	1	0	0	0.500416
NIT2	2	1	0	0	0.500416
NLRP2	2	1	0	0	0.500416
NOS2	2	2	0	0	0.500416
NOX3	2	2	0	0	0.500416
NPBWR2	2	2	0	0	0.500416
NRCAM	2	2	0	0	0.500416
NRG2	2	1	0	0	0.500416
NTN4	2	1	0	0	0.500416
NTRK2	2	2	0	0	0.500416
NTSR2	2	2	0	0	0.500416
NUP188	2	2	0	0	0.500416
NUP88	2	1	0	0	0.500416
OAT	2	1	0	0	0.500416
ODF1	2	1	0	0	0.500416
OLFM3	2	1	0	0	0.500416
OLFML2A	2	2	0	0	0.500416
OR10G8	2	1	0	0	0.500416
OR1I1	2	2	0	0	0.500416
OR1J1	2	1	0	0	0.500416
OR1Q1	2	1	0	0	0.500416
OR2A5	2	2	0	0	0.500416
OR2C3	2	2	0	0	0.500416
OR2D3	2	1	0	0	0.500416
OR4D9	2	1	0	0	0.500416
OR52E2	2	2	0	0	0.500416
OR5B17	2	1	0	0	0.500416
OR5D14	2	2	0	0	0.500416
OR8D4	2	1	0	0	0.500416
OR9A2	2	1	0	0	0.500416
ORC4	2	1	0	0	0.500416
OTOA	2	1	0	0	0.500416
OTOL1	2	1	0	0	0.500416
PABPC3	2	1	0	0	0.500416
PACSIN3	2	1	0	0	0.500416
PAX1	2	1	0	0	0.500416
PCCB	2	1	0	0	0.500416
PCDH20	2	1	0	0	0.500416
PCDH7	2	1	0	0	0.500416
PCDHB2	2	2	0	0	0.500416
PCDHB6	2	2	0	0	0.500416
PCDHGB5	2	1	0	0	0.500416
PCK1	2	2	0	0	0.500416
PCNX	2	1	0	0	0.500416
PDAP1	2	1	0	0	0.500416
PDZD7	2	1	0	0	0.500416
PDZK1IP1	2	1	0	0	0.500416
PELI2	2	1	0	0	0.500416
PEX1	2	2	0	0	0.500416
PGLS	2	1	0	0	0.500416
PHC2	2	2	0	0	0.500416
PHC3	2	2	0	0	0.500416
PID1	2	1	0	0	0.500416
PIGQ	2	1	0	0	0.500416
PIH1D1	2	2	0	0	0.500416
PIK3CG	2	2	0	0	0.500416
PITPNM2	2	2	0	0	0.500416
PLBD1	2	2	0	0	0.500416
PLCH1	2	2	0	0	0.500416
PLD3	2	1	0	0	0.500416
PLIN1	2	2	0	0	0.500416
PLXNB1	2	2	0	0	0.500416
PMFBP1	2	2	0	0	0.500416
PNKP	2	1	0	0	0.500416
POLE2	2	1	0	0	0.500416
POLL	2	1	0	0	0.500416
POMGNT1	2	2	0	0	0.500416
POMT2	2	2	0	0	0.500416
PPAPDC2	2	1	0	0	0.500416
PPIG	2	1	0	0	0.500416
PPL	2	2	0	0	0.500416
PPM1D	2	1	0	0	0.500416
PPP1R12C	2	2	0	0	0.500416
PPP2R1B	2	2	0	0	0.500416
PPP2R2C	2	1	0	0	0.500416
PPT2	2	1	0	0	0.500416
PRDM2	2	2	0	0	0.500416
PRICKLE2	2	1	0	0	0.500416
PRLR	2	1	0	0	0.500416
PRMT3	2	1	0	0	0.500416
PRR22	2	1	0	0	0.500416
PRRT3	2	1	0	0	0.500416
PRSS16	2	1	0	0	0.500416
PRSS48	2	2	0	0	0.500416
PRSSL1	2	1	0	0	0.500416
PSG9	2	2	0	0	0.500416
PTAR1	2	1	0	0	0.500416
PTK2B	2	2	0	0	0.500416
PTPN21	2	1	0	0	0.500416
PTRF	2	1	0	0	0.500416
PTTG1IP	2	1	0	0	0.500416
PUM1	2	2	0	0	0.500416
RAB11FIP3	2	1	0	0	0.500416
RAD1	2	1	0	0	0.500416
RAD50	2	1	0	0	0.500416
RARRES2	2	2	0	0	0.500416
RASAL2	2	1	0	0	0.500416
RASSF4	2	1	0	0	0.500416
RBCK1	2	1	0	0	0.500416
RBM23	2	2	0	0	0.500416
RBM27	2	1	0	0	0.500416
RBM34	2	2	0	0	0.500416
RCSD1	2	1	0	0	0.500416
RFC4	2	1	0	0	0.500416
RGL1	2	1	0	0	0.500416
RGS9	2	1	0	0	0.500416
RHBDF2	2	1	0	0	0.500416
RILPL1	2	1	0	0	0.500416
RNF125	2	1	0	0	0.500416
ROBO3	2	2	0	0	0.500416
ROGDI	2	1	0	0	0.500416
RPP14	2	1	0	0	0.500416
RPS27	2	1	0	0	0.500416
RPUSD3	2	1	0	0	0.500416
RRP12	2	1	0	0	0.500416
RSL1D1	2	1	0	0	0.500416
RTKN	2	2	0	0	0.500416
RTP4	2	1	0	0	0.500416
SAMSN1	2	1	0	0	0.500416
SCAMP4	2	1	0	0	0.500416
SCARB2	2	2	0	0	0.500416
SCG5	2	1	0	0	0.500416
SCN9A	2	2	0	0	0.500416
SCO1	2	1	0	0	0.500416
SCRN2	2	1	0	0	0.500416
SDCCAG3	2	2	0	0	0.500416
SEMA6C	2	2	0	0	0.500416
SEMA6D	2	2	0	0	0.500416
SERHL2	2	2	0	0	0.500416
SERINC2	2	2	0	0	0.500416
SERPINA12	2	1	0	0	0.500416
SETD1B	2	1	0	0	0.500416
SETMAR	2	1	0	0	0.500416
SFXN2	2	1	0	0	0.500416
SGPL1	2	1	0	0	0.500416
SGSM3	2	2	0	0	0.500416
SH2B3	2	2	0	0	0.500416
SH2D3C	2	1	0	0	0.500416
SH2D4A	2	1	0	0	0.500416
SH3GL1	2	1	0	0	0.500416
SHANK1	2	1	0	0	0.500416
SHMT1	2	1	0	0	0.500416
SIAE	2	1	0	0	0.500416
SIDT2	2	2	0	0	0.500416
SIGIRR	2	1	0	0	0.500416
SIGLEC7	2	1	0	0	0.500416
SLAMF1	2	1	0	0	0.500416
SLC12A8	2	2	0	0	0.500416
SLC14A1	2	2	0	0	0.500416
SLC20A1	2	1	0	0	0.500416
SLC22A13	2	2	0	0	0.500416
SLC25A20	2	1	0	0	0.500416
SLC26A2	2	2	0	0	0.500416
SLC29A3	2	1	0	0	0.500416
SLC2A4RG	2	1	0	0	0.500416
SLC47A1	2	2	0	0	0.500416
SLC5A9	2	2	0	0	0.500416
SLC6A17	2	1	0	0	0.500416
SLFNL1	2	2	0	0	0.500416
SNUPN	2	1	0	0	0.500416
SNX25	2	1	0	0	0.500416
SNX31	2	1	0	0	0.500416
SOCS6	2	1	0	0	0.500416
SORCS2	2	1	0	0	0.500416
SORL1	2	2	0	0	0.500416
SOX30	2	1	0	0	0.500416
SPACA3	2	2	0	0	0.500416
SPDYE4	2	1	0	0	0.500416
SPON1	2	1	0	0	0.500416
SRRM2	2	2	0	0	0.500416
STAT1	2	1	0	0	0.500416
STAT2	2	1	0	0	0.500416
STX6	2	2	0	0	0.500416
STYXL1	2	1	0	0	0.500416
SUCNR1	2	1	0	0	0.500416
SYNJ1	2	1	0	0	0.500416
SYNPO	2	1	0	0	0.500416
SYT12	2	1	0	0	0.500416
SYT5	2	2	0	0	0.500416
SYTL2	2	2	0	0	0.500416
TAF5L	2	2	0	0	0.500416
TATDN3	2	2	0	0	0.500416
TBC1D22B	2	1	0	0	0.500416
TBK1	2	1	0	0	0.500416
TBL3	2	1	0	0	0.500416
TEKT3	2	1	0	0	0.500416
TEX14	2	2	0	0	0.500416
TGFBI	2	2	0	0	0.500416
TGM4	2	1	0	0	0.500416
TIAM1	2	2	0	0	0.500416
TIMP2	2	1	0	0	0.500416
TIRAP	2	2	0	0	0.500416
TM2D1	2	1	0	0	0.500416
TM4SF19	2	1	0	0	0.500416
TMC7	2	1	0	0	0.500416
TMCO7	2	1	0	0	0.500416
TMEM143	2	2	0	0	0.500416
TMEM156	2	2	0	0	0.500416
TMEM43	2	1	0	0	0.500416
TMEM63A	2	2	0	0	0.500416
TMEM89	2	1	0	0	0.500416
TMEM8B	2	1	0	0	0.500416
TMPRSS11F	2	1	0	0	0.500416
TNFSF10	2	2	0	0	0.500416
TNFSF8	2	1	0	0	0.500416
TNS3	2	2	0	0	0.500416
TOP2A	2	1	0	0	0.500416
TPCN1	2	2	0	0	0.500416
TPTE2	2	1	0	0	0.500416
TRAF3IP2	2	1	0	0	0.500416
TRIM5	2	2	0	0	0.500416
TRIM50	2	1	0	0	0.500416
TRIM69	2	1	0	0	0.500416
TRIM72	2	1	0	0	0.500416
TRMT61B	2	1	0	0	0.500416
TRPC6	2	2	0	0	0.500416
TRPM8	2	1	0	0	0.500416
TRPV4	2	1	0	0	0.500416
TRUB2	2	1	0	0	0.500416
TSC22D2	2	1	0	0	0.500416
TUBAL3	2	2	0	0	0.500416
TUSC5	2	1	0	0	0.500416
UBXN6	2	1	0	0	0.500416
UGGT2	2	1	0	0	0.500416
UGT2A3	2	1	0	0	0.500416
UMOD	2	1	0	0	0.500416
UNC13D	2	2	0	0	0.500416
UNG	2	1	0	0	0.500416
UPK3A	2	1	0	0	0.500416
UPP1	2	2	0	0	0.500416
UTP11L	2	2	0	0	0.500416
UVRAG	2	2	0	0	0.500416
VASN	2	1	0	0	0.500416
VEZT	2	2	0	0	0.500416
VILL	2	2	0	0	0.500416
VPRBP	2	1	0	0	0.500416
VPS24	2	1	0	0	0.500416
VSX2	2	2	0	0	0.500416
VWA5B2	2	1	0	0	0.500416
WDFY2	2	1	0	0	0.500416
WDR19	2	2	0	0	0.500416
WDR41	2	1	0	0	0.500416
WDR67	2	2	0	0	0.500416
XPC	2	2	0	0	0.500416
YIPF5	2	1	0	0	0.500416
ZAR1	2	1	0	0	0.500416
ZBTB7C	2	1	0	0	0.500416
ZC3H13	2	1	0	0	0.500416
ZDHHC12	2	2	0	0	0.500416
ZDHHC5	2	1	0	0	0.500416
ZFAND5	2	1	0	0	0.500416
ZFP2	2	2	0	0	0.500416
ZMYND10	2	2	0	0	0.500416
ZNF148	2	1	0	0	0.500416
ZNF195	2	1	0	0	0.500416
ZNF212	2	1	0	0	0.500416
ZNF215	2	1	0	0	0.500416
ZNF280A	2	1	0	0	0.500416
ZNF394	2	1	0	0	0.500416
ZNF407	2	2	0	0	0.500416
ZNF434	2	2	0	0	0.500416
ZNF527	2	1	0	0	0.500416
ZNF577	2	1	0	0	0.500416
ZNF608	2	1	0	0	0.500416
ZNF619	2	2	0	0	0.500416
ZNF786	2	1	0	0	0.500416
ZNF8	2	1	0	0	0.500416
ZSCAN18	2	1	0	0	0.500416
ABCA10	2	2	3	2	0.676538
AHNAK	2	2	3	1	0.676538
ASAP3	2	2	3	3	0.676538
ASH1L	2	1	3	2	0.676538
BCMO1	2	1	3	2	0.676538
C2CD3	2	2	3	4	0.676538
CARS2	2	2	3	3	0.676538
CCDC40	2	2	3	3	0.676538
CCDC78	2	2	3	2	0.676538
CCDC80	2	1	3	1	0.676538
CDH26	2	2	3	2	0.676538
CRB1	2	2	3	1	0.676538
EMR2	2	2	3	2	0.676538
EXOC3L1	2	2	3	1	0.676538
EXPH5	2	2	3	2	0.676538
GALNT5	2	1	3	2	0.676538
GGA3	2	2	3	2	0.676538
HR	2	2	3	3	0.676538
INO80	2	1	3	1	0.676538
INSRR	2	2	3	2	0.676538
LRRC14B	2	1	3	1	0.676538
MIA3	2	2	3	3	0.676538
MMP17	2	1	3	1	0.676538
MYO3B	2	2	3	3	0.676538
MYRIP	2	2	3	2	0.676538
NBAS	2	2	3	3	0.676538
NLRC3	2	2	3	2	0.676538
NOL8	2	2	3	2	0.676538
PAM	2	2	3	3	0.676538
PEPD	2	2	3	3	0.676538
RAB3GAP2	2	1	3	1	0.676538
SLC10A5	2	1	3	1	0.676538
SVEP1	2	2	3	3	0.676538
TCP11L2	2	2	3	1	0.676538
TMEM175	2	1	3	1	0.676538
TMPRSS15	2	2	3	2	0.676538
TRIP6	2	1	3	1	0.676538
TTC12	2	1	3	1	0.676538
WDR17	2	2	3	2	0.676538
AATF	2	1	1	1	1
ABCA12	2	2	1	1	1
ABCA6	2	2	2	2	1
ABLIM3	2	1	1	1	1
ACAD10	2	1	2	2	1
ACAN	2	3	1	1	1
ACE	2	1	2	2	1
ACSM1	2	2	1	1	1
ACTN3	2	2	1	1	1
ADAM15	2	2	1	1	1
ADCY10	2	1	1	1	1
AFF1	2	2	1	1	1
AFTPH	2	2	1	1	1
AGL	2	1	2	2	1
AGRN	2	2	1	1	1
AKAP6	2	2	1	1	1
ALOX15B	2	2	1	1	1
ALS2CR11	2	2	2	2	1
AMOTL2	2	2	1	1	1
AMZ1	2	2	1	1	1
AP1G2	2	2	1	1	1
APBB1	2	1	2	2	1
APCDD1	2	1	1	1	1
APOL3	2	1	1	1	1
ARHGAP32	2	2	1	1	1
ARHGAP33	2	1	1	1	1
ARHGAP40	2	1	1	1	1
ARHGEF10L	2	2	1	1	1
ARHGEF17	2	2	1	1	1
ARMC3	2	2	1	1	1
ASPG	2	1	1	1	1
ASXL1	2	2	1	1	1
ASZ1	2	1	2	1	1
ATG13	2	1	2	2	1
ATP8B4	2	2	1	1	1
AVIL	2	2	1	1	1
AXIN1	2	2	2	1	1
BAAT1	2	2	1	1	1
BCAR1	2	1	2	2	1
BDP1	2	1	2	2	1
BTBD11	2	1	1	1	1
BTBD16	2	2	1	1	1
C14orf43	2	1	2	2	1
C14orf80	2	2	2	2	1
C15orf2	2	2	1	1	1
C15orf33	2	1	1	1	1
C19orf44	2	1	1	1	1
C8B	2	1	2	2	1
C8orf86	2	1	1	1	1
C9orf131	2	2	2	2	1
C9orf174	2	2	1	1	1
CABP4	2	2	1	1	1
CAD	2	1	1	1	1
CALML5	2	1	1	1	1
CAMTA2	2	2	1	1	1
CASQ1	2	2	2	2	1
CAST	2	2	2	2	1
CC2D1A	2	1	1	1	1
CC2D1B	2	1	2	1	1
CC2D2A	2	1	1	1	1
CCDC114	2	2	1	1	1
CCDC14	2	1	1	1	1
CCDC147	2	2	1	1	1
CCDC41	2	1	1	1	1
CCDC70	2	1	1	1	1
CCNDBP1	2	2	2	1	1
CDC42BPA	2	2	2	2	1
CDK10	2	1	2	2	1
CDON	2	1	2	2	1
CEP250	2	2	1	1	1
CEP57	2	1	1	1	1
CHD5	2	2	1	1	1
CIDEB	2	1	1	1	1
CIT	2	1	1	1	1
CLCA1	2	1	2	2	1
CLCN2	2	1	1	1	1
CLMN	2	2	1	1	1
CLSTN2	2	1	2	1	1
COL24A1	2	2	1	1	1
COL27A1	2	2	2	2	1
CPA6	2	2	2	1	1
CR1	2	1	1	1	1
CROT	2	2	2	1	1
CRYBA2	2	1	1	1	1
CSGALNACT1	2	1	2	1	1
CTNNA3	2	2	2	2	1
CUTA	2	1	1	1	1
CUX2	2	2	1	1	1
CYP4F12	2	2	1	1	1
CYP4F22	2	1	1	1	1
CYP4X1	2	1	1	1	1
DAAM2	2	2	1	1	1
DAO	2	2	2	2	1
DCAKD	2	2	1	1	1
DDI1	2	1	1	1	1
DET1	2	2	1	1	1
DHX34	2	1	1	1	1
DOK7	2	1	1	1	1
DPYSL3	2	1	1	1	1
DTNBP1	2	1	2	2	1
DUOX1	2	2	1	1	1
DUOX2	2	2	2	1	1
DUPD1	2	1	1	1	1
EEFSEC	2	1	1	1	1
EHBP1	2	2	1	1	1
EML6	2	1	2	1	1
EPB41L3	2	2	1	1	1
EPB41L4A	2	2	2	2	1
EPHB1	2	1	2	1	1
ERBB3	2	2	2	2	1
EYA3	2	1	1	1	1
FAM111B	2	2	1	1	1
FAM162A	2	2	2	1	1
FAM178A	2	2	1	1	1
FAM179A	2	2	1	1	1
FAM193B	2	1	2	1	1
FAM75D1	2	2	1	1	1
FAM83A	2	1	1	1	1
FARP1	2	2	1	1	1
FASTKD1	2	1	2	2	1
FBLIM1	2	1	2	1	1
FBXW5	2	2	2	2	1
FCHSD1	2	1	1	1	1
FCRL6	2	2	1	1	1
FKBP15	2	1	2	1	1
FOXM1	2	1	1	1	1
FSTL5	2	1	1	1	1
GALNT10	2	1	1	1	1
GALNTL5	2	2	1	1	1
GBF1	2	2	1	1	1
GCKR	2	2	2	2	1
GJB4	2	1	1	1	1
GLI1	2	2	1	1	1
GLI2	2	2	1	1	1
GNLY	2	1	1	1	1
GOLGA3	2	2	1	1	1
GPR110	2	2	1	1	1
GPRC5A	2	1	1	1	1
H6PD	2	1	2	2	1
HHATL	2	2	1	1	1
HOOK2	2	2	2	1	1
HS3ST6	2	1	1	1	1
IL4R	2	2	1	1	1
INF2	2	1	1	1	1
INTS8	2	1	1	1	1
ITGA8	2	1	2	2	1
ITIH1	2	2	2	2	1
KALRN	2	2	1	1	1
KCNH4	2	1	1	1	1
KDM4A	2	1	1	1	1
KIAA0196	2	2	1	1	1
KIAA0415	2	2	1	1	1
KIAA1244	2	2	2	1	1
KIAA1274	2	1	1	1	1
KIF13A	2	2	2	2	1
KIF6	2	1	1	1	1
KYNU	2	1	1	1	1
LAMC3	2	2	1	1	1
LAX1	2	1	1	1	1
LILRB4	2	1	2	1	1
LPHN3	2	1	2	2	1
LRP10	2	1	2	2	1
LRP2	2	2	2	1	1
LRRC3	2	2	1	1	1
LRRIQ1	2	2	1	1	1
LRRK1	2	1	1	1	1
MAN2C1	2	2	2	1	1
MAP3K9	2	2	1	1	1
MAST4	2	2	1	1	1
MATN4	2	2	1	1	1
MCM2	2	2	1	1	1
MCM3	2	1	1	1	1
MDFIC	2	1	1	1	1
MED16	2	2	1	1	1
MFHAS1	2	1	1	1	1
MIB2	2	2	1	1	1
MLL	2	2	1	1	1
MLPH	2	2	2	2	1
MMP19	2	2	1	1	1
MPDZ	2	2	1	1	1
MRPS26	2	1	2	1	1
MTHFSD	2	2	2	1	1
MXRA7	2	1	2	1	1
MYCT1	2	2	1	1	1
MYH6	2	2	1	1	1
MYO5C	2	2	1	1	1
MYPN	2	1	2	2	1
NAPG	2	1	1	1	1
NCAM1	2	1	1	1	1
NCAM2	2	1	1	1	1
NCAPD2	2	1	2	1	1
NCKAP1L	2	1	2	1	1
NEK5	2	2	1	1	1
NEK9	2	2	2	2	1
NFKBIZ	2	2	1	1	1
NINL	2	1	2	2	1
NISCH	2	2	2	2	1
NLRC5	2	2	1	1	1
NLRP4	2	1	1	1	1
NOC2L	2	2	1	1	1
NPHP4	2	1	1	1	1
NUAK1	2	1	1	1	1
OMA1	2	1	1	1	1
OR10G3	2	1	1	1	1
OR6B1	2	2	1	1	1
OR9K2	2	1	1	1	1
P2RX7	2	1	1	1	1
PADI1	2	2	1	1	1
PBRM1	2	2	1	1	1
PCDH12	2	2	2	2	1
PDILT	2	1	1	1	1
PHKB	2	2	1	1	1
PHLDB1	2	3	2	2	1
PIGG	2	2	1	1	1
PIWIL3	2	2	1	1	1
PLA2G4E	2	2	2	1	1
PNMT	2	1	2	1	1
POC1B	2	1	2	2	1
POP1	2	1	2	1	1
PPP1R15A	2	2	2	1	1
PREX1	2	2	1	1	1
PSMG1	2	2	2	1	1
PTPRT	2	2	1	1	1
PTPRZ1	2	2	2	2	1
PZP	2	2	1	1	1
QSER1	2	1	1	1	1
R3HDM1	2	2	1	1	1
RAB36	2	2	1	1	1
[truncated: 4,676 more rows]
