# Supplementary material for: Genome-wide burden of deleterious coding variants increased in schizophrenia
Source: Nat Commun. 2015 Jul 9;6:7501. doi: 10.1038/ncomms8501 (PMC4499856; doi:10.1038/ncomms8501)
Supplement: Supplementary Data 2 — DAVID analysis of genes including set-unique variants. Table showing DAVID results of significantly enriched tissues and pathways (ordered by Benjamini corrected P-value) for differentially hit genes. Values included are database category, tissue, number of genes from the input set included in the category, uncorrected P-values determined by DAVID based on hyper-geometric test, and Benjamini corrected P-values. [file ncomms8501-s3.xlsx]

## Sheet: Supplementary_Data_2
Supplementary Data 2 | DAVID analysis of genes including set-unique variants
DAVID analysis		CASES "singletons" oberserved 1 or 2 times (not in controls)	698 genes							CONTROLS "singletons" oberserved 1 or 2 times (not in cases)	510 genes
TISSUE EXPRESSION		Term	Count	%	PValue	Genes	List Total	Benjamini		Term	Count	%	PValue	Genes	List Total	Benjamini
		Spleen	54	7.86026	4.4843e-05	ADCY4, TRPV3, SPINK1, STARD3, CASP5, KLHL6, LRRC56, SEMA3G, TPO, MICAL1, MDN1, LAG3, CDH23, ALS2CL, RRP1, HIST1H1C, SDK1, AP4M1, PADI4, PNPLA1, MXD3, MFSD7, ABCA7, IFIH1, ABTB1, SLC38A11, EHBP1L1, SAMD9L, PLEKHG3, TAGAP, COL7A1, NUP210, HK3, PLCD4, FYCO1, TCIRG1, OSBPL5, TLR10, TBC1D10C, ZC3H18, L3MBTL2, WDFY4, PAPLN, DOCK8, STAB2, DOCK6, INMT, PLEKHA4, SYNE2, GANC, ABCC3, SH3RF3, CHTF18, PHLDB2	650	0.0100392		Epithelium	110	21.5686	3.97997e-07	MOCOS, AKNA, ADCY6, SNIP1, CNOT3, NR2E3, XRCC1, SART1, VPS13C, GIT2, PMS2, SLC4A3, MTUS1, MYST4, STC2, C6ORF47, ESPL1, UBR1, GAPVD1, TIMELESS, ARFGAP3, FN3K, LRBA, AKAP13, RIMS2, MYBL2, DIDO1, AZI1, C19ORF21, C1ORF55, PPAN, DOCK1, AKD1, ATRIP, DHX57, SPTBN4, SMG7, TRIO, EPHA1, TNKS1BP1, NOTCH2, MYO10, SYNE1, PCNXL2, PLEKHA6, LEPRE1, EPS8, FLG, RNPC3, ZFHX3, CACNA1D, HDAC7, KIAA0802, CLSPN, UQCRC1…	488	8.31779e-05
		Epithelium	126	18.3406	0.000136943	KIFC1, PDLIM7, PRR11, KNTC1, SETX, ANKRD52, HOOK1, DAB2, MLL5, ANK2, BRPF3, DDX24, CEP290, MLL3, PHRF1, TTC7A, DFFA, SGOL2, WNK1, AP4M1, PCM1, GCC2, ESCO2, RPTOR, TACC2, KIAA1522, NOP2, FLII, KIF26A, MAP7D1, MYBBP1A, MYO18A, UNC13B, SEPT9, KIF26B, DEAF1, MAP4K1, RCC1, KIAA1009, DOPEY2, TMEM79, DDX42, OSBPL5, MOCS2, CCPG1, PLEKHJ1, ZC3H18, MKI67, TP53BP2, PCNT, EME1, PPFIBP1, PTPN14, TREX1, ATAD5,…	650	0.0102188		Plasma	21	4.11765	9.40614e-05	MASP1, PTPRF, PTPRG, PRG4, ATRN, PTPRS, C1R, ENPEP, PIGR, MARCO, F5, FREM2, AGT, FAT2, COL6A3, PON1, SERPINC1, ITIH4, MPO, FCGBP, THBS1	488	0.00653182
		Testis	192	27.9476	9.28272e-05	ADCY4, KIFC1, STK31, ALDH1L1, FAM20A, ZAN, RGL4, SYT9, VPS53, C14ORF50, FAM124A, SETX, RGL2, KLHL8, DDX28, TIAM2, ADAM2, DDX24, DYNC2H1, CEP290, MLL3, CDH23, RRP1, UBQLNL, ROCK1, TTC7A, SGOL2, OLFML2B, RBL1, POLE, PCM1, SSPO, SCEL, GCC2, ESCO2, TACC2, FARP2, SLC25A32, NAV1, CATSPER1, IQCH, C20ORF71, KIF26A, LRRK2, MYBBP1A, MYO18A, EIF2AK3, SEPT9, ZNF586, ABCA8, DNAH11, DNAH10, ABCA7, DNAH12, TDRD…	650	0.0103892		Spleen	43	8.43137	8.5266e-05	AKNA, TAF1C, RSF1, GCNT2, GPR124, MYO7A, BBX, CNOT3, DNAH1, AFAP1L1, FLCN, EFCAB4A, PLEKHG4, CHD8, MCM8, PLCH2, COL6A3, APOC3, PIK3AP1, CFD, KNDC1, MICALL2, NOX5, RBL2, CEP192, CEP110, CECR1, GPR137B, COL16A1, MCM5, PCOLCE2, ZNF234, TNKS1BP1, DHRS2, PCNXL2, SYNE1, MAPK13, FAIM3, MAPK8IP3, SLC27A3, HDAC7, SGCA, ARAP1	488	0.0088711
		TemporalLobe_3rd	122	17.7584	0.000518456	KIFC1, PDLIM7, PRR11, SLC7A8, HOOK1, ANK1, CEP290, ELTD1, F11R, PLD2, MCM3AP, INADL, MYLK3, RBL1, HTR4, PCM1, MYH8, SCEL, TACC2, UGT1A10, CDKL1, PDE5A, PDE4DIP, GPR144, C7ORF63, ALDOB, AKAP11, ABCA1, CNPY4, SCRIB, KIAA1009, MCF2L2, ENTPD3, DOPEY2, SLC35F5, ZMYM6, PPFIBP1, DOCK9, LMCD1, LAMA2, LAMA4, COL14A1, KRT36, PKP1, TRPS1, SLC13A1, CHRND, MYH13, CCDC30, TNK2, MYH14, TLL2, PDCD6, CHRNE, NCOR2…	450	0.0200219		Brain	246	48.2353	0.000426915	RFT1, ADCY2, ADORA3, GPR124, ADCY6, PTPN23, XRCC1, CTTNBP2, TRAK2, VPS13C, TRAK1, CCBE1, QRFP, KIAA0562, HTR1E, IKBKAP, PTPRF, SUCLG2, PTPRG, NOXA1, SUCLG1, TANC1, PTPRS, UBR3, CCDC138, UBR1, ATP2C2, GAPVD1, LRCH1, PDGFRL, TMEM170A, GCNT3, GCNT2, AKAP13, ALS2CR4, TADA1, MYBL2, RIMS2, TMCC3, DIDO1, C19ORF21, C1ORF55, PPAN, C4ORF19, IDH1, NAT10, DHX57, LAPTM4B, FAM111A, KLF11, MYADML2, TRIO, CELSR2…	488	0.022064
		fetallung_3rd	85	12.3726	0.000310176	C10ORF68, TM7SF2, ALDH1L1, CYP2J2, SLC7A8, SPINK1, CDT1, DSPP, DAB2, FUBP3, ANK1, SULT1A1, SLC2A2, IL1RAP, NIPAL2, PLA1A, TAAR5, GHR, ALS2CL, TTC31, TRPM3, ACO1, POLE, HAL, WNK1, DECR2, PADI4, HERC1, LPCAT3, SRPK1, DAPK1, C8A, UGT1A10, C6ORF105, CD36, SULT1B1, FRMD4B, CASQ2, SEC23B, XYLB, BCLAF1, ADAMTS13, ALDOB, FCGRT, ABCA1, EHBP1L1, RCC1, KCNMB1, STARD13, HMMR, MTMR3, PLEKHG3, ERCC6, KLKB1, HA…	450	0.0239071
		fetalbrain_3rd	117	17.0306	0.00131127	PDLIM7, SLC7A8, KIAA1797, RGL2, DAB2, DSPP, DDX28, ANK1, SULT1A1, ELTD1, F11R, INADL, OLFML2B, MYLK3, RBL1, HTR4, MYH8, SCEL, TACC2, UGT1A10, CD36, DARC, PDE5A, RYR2, PDE4DIP, GPR144, C7ORF63, ALDOB, ABCA1, ALS2CR8, MCF2L2, PDE6B, LAMB2, DOPEY2, CCPG1, PPFIBP1, DOCK9, LMCD1, PTPN13, ZNF839, DOCK6, DNMBP, LAMA2, LAMA4, COL14A1, SYNE2, FNBP4, TSC2, SLC13A1, MYH14, PDCD6, NCOR2, KIAA0174, PDE11A, SP…	450	0.03354
		lymphomaburkittsDaudi_3rd	92	13.3916	0.00207529	CD8B, MMP9, KNTC1, HPS1, DNAJC10, ATP10D, SETX, DAB2, NIPAL2, ITIH5, TPO, PLA1A, MICAL1, RPL11, ELTD1, CDK5RAP2, TIE1, DOCK10, TPR, MDN1, CIITA, MCM3AP, TTC31, LAIR1, PLD2, NUDT18, ZCCHC11, ROCK1, OLFML2B, HTR4, GCC2, UGT1A10, NOP2, CD36, DARC, SEMA4D, EEF1D, MYBBP1A, EIF2AK3, SEPT9, ASCL3, ZNF586, TG, C7, ABCA7, IFIH1, BCLAF1, MAP4K1, FCGRT, ABCA1, EHBP1L1, NAGK, PLEKHG3, TYMP, LAMB2, NUP210, CD…	450	0.0397006
PATHWAY		Term	Count	%	PValue	Genes	List Total	Benjamini		NO ENRICHMENTS
		hsa04512:ECM-receptor interaction	13	1.89229	5.86974e-05	COL5A2, HMMR, LAMA2, LAMA4, CD36, LAMB2, ITGA6, COL6A6, TNR, SV2B, COL11A1, THBS2, SV2C	192	0.00830064
		CASES "singletons" oberserved 1 or 2 times (not in controls)	2350 genes							CONTROLS "singletons" oberserved 1 or 2 times (not in cases)	1848 genes
TISSUE EXPRESSION		Term	Count	%	PValue	Genes	List Total	Benjamini		Term	Count	%	PValue	Genes	List Total	Benjamini
		Liver_3rd	183	7.87774	0.000270084	CYP3A4, ALDH8A1, SLC2A4RG, SLC22A13, NIT1, NIT2, MASP2, F2RL1, AURKC, MIPEP, AGXT, COX5B, CNGB3, BBOX1, IL17RB, SLC7A7, STARD5, SCLY, KCNK5, HMGCL, WNT10B, FECH, BCR, GATM, PLXNB1, PLXNB2, CDHR2, OLFML2A, GEM, TCN2, MECOM, TNS3, SERPINF2, TACSTD2, CD33, BHMT, MRPL49, REM1, FBXL5, ABAT, AMFR, PCCB, FXYD2, CYP2B6, PFKFB3, ACP6, PPT2, GAST, UMOD, DENND2A, CTSL1, URGCP, SLCO2A1, SEMA5A, FAM65A, GSTK1…	1564	0.020849		NO ENRICHMENTS
PATHWAY		NO ENRICHMENTS								NO ENRICHMENTS
